# Supplementary material for: Nash Up, Virus Down: How the Waiting List Is Changing for Liver Transplantation: A Single Center Experience from Italy
Source: Medicina (Kaunas). 2022 Feb 14;58(2):290. doi: 10.3390/medicina58020290 (PMC8874675; doi:10.3390/medicina58020290)
Supplement: Supplementary file 1 [file medicina-58-00290-s001.zip]

Archive with 1 entries (1 files):
- medicina-1511140-supplementary.pdf
